# Supplementary material for: Involvement of Huntingtin in Development and Ciliary Beating Regulation of Larvae of the Sea Urchin, Hemicentrotus pulcherrimus
Source: Int J Mol Sci. 2021 May 12;22(10):5116. doi: 10.3390/ijms22105116 (PMC8151597; doi:10.3390/ijms22105116)
Supplement: Supplementary file 1 [file ijms-22-05116-s001.zip]

Archive with 2 entries (2 files):
- Figure. S2E Optical sections of ectoderm of a mesenchyme blastula Hp-Htt (green), Nuclei (Blue) 2018-6-13-2.lif_P4-2-5_z00.avi
- Figure. S3D_v2. Serotonin (green), Hp-Htt (red), Nuclei (blue). Optical section of anterior body of 4-arm pluteus. danmen85-445-1.0_black.mpg
